# Supplementary material for: Rapid and Synchronous Breeding of Cytoplasmic Male Sterile and Maintainer Line Through Mitochondrial DNA Rearrangement Using Doubled Haploid Inducer in Brassica napus
Source: Front Plant Sci. 2022 Apr 26;13:871006. doi: 10.3389/fpls.2022.871006 (PMC9087798; doi:10.3389/fpls.2022.871006)
Supplement: Supplementary file 1 [file Table_2.XLS]

## Sheet: Sheet1
Primer name	Primer sequence (5'-3')	Primer type
MSS4-F	AGTATTTCGTTCACCTTGGC	Cytoplasmic identification primers
MSS4-R	GCTTGGTGGAAAAGATCGTA
MSS8-F	GAGAAAGAGAGAAGGTTGCT
MSS8-R	AGCAGAGGAGTGTGCTGACT
MSS14-F	GCTCGTTCGATTAAGCTCAA
MSS14-R	GAATTCCTCTTTCATTGCGG
Actin-F	TGCTCTTCCTCACGCTATCCTC	Internal reference
Actin-R	GCTCGTAGTTCTTCTCCACCG
OPSNP7-F	TATATGGGCTGTGCAACGACAAG	Pol restorer primer
OPSNP7-R	GAGAGAGAGGCTACAGAACAAACT
Mt-F1	CATGATGCTAAATCTTTCTCGTGCG	Mitochondrial genome sequencing detection primer
Mt-R1	CAAACAAGATACGGGTTGAGAAGGG
Mt-F2	TCGGAGACTGTTCAAATTTCCTACC
Mt-R2	TCTGTAGCAAAACTATGAACGGGAG
Mt-F3	AGAGCTAATAAACCGAATTGGGAAC
Mt-R3	TAACCAAACCACGTCTACAAAATGC
