# Supplementary material for: Rapid and Synchronous Breeding of Cytoplasmic Male Sterile and Maintainer Line Through Mitochondrial DNA Rearrangement Using Doubled Haploid Inducer in Brassica napus
Source: Front Plant Sci. 2022 Apr 26;13:871006. doi: 10.3389/fpls.2022.871006 (PMC9087798; doi:10.3389/fpls.2022.871006)
Supplement: Supplementary file 2 [file Table_3.XLS]

## Sheet: distence
	Y3560	Y3380	Z1732	20-2386	4233A-1	4233-5	4232A-1	4232-1	3987A-1	3987-5	3852A-1	3852-6	3857A-1	3857-3	3925A-1	3925-5	3926A-2	3926-3	3928A-1	3928-4	3821A-1	3821-1	3823A-3	3823-6	3824A-1	3824-5	3991A-1	3991-6
Y3560
Y3380	0.335744
Z1732	0.410471	0.487073
20-2386	0.408718	0.479045	0.243026
4233A-1	0.416326	0.466385	0.350914	0.43449
4233-5	0.420112	0.466854	0.350356	0.433258	0.042308
4232A-1	0.432087	0.517431	0.361061	0.426087	0.328713	0.32764
4232-1	0.429974	0.521031	0.359139	0.422376	0.329908	0.33117	0.044767
3987A-1	0.445653	0.50958	0.433683	0.423941	0.463214	0.463968	0.425145	0.424546
3987-5	0.453027	0.501275	0.426879	0.419825	0.455458	0.456361	0.419378	0.42051	0.071078
3852A-1	0.403098	0.487633	0.349029	0.313255	0.443216	0.442124	0.41479	0.411021	0.361643	0.360009
3852-6	0.38932	0.475054	0.348045	0.318624	0.440755	0.439548	0.408784	0.405763	0.365871	0.364427	0.090749
3857A-1	0.405295	0.484978	0.366158	0.353636	0.448388	0.446588	0.419215	0.415834	0.348414	0.358782	0.150859	0.161936
3857-3	0.400858	0.49629	0.373187	0.353171	0.440888	0.439058	0.423244	0.419613	0.349057	0.35685	0.150735	0.173514	0.071236
3925A-1	0.348723	0.42828	0.418647	0.404245	0.403553	0.406225	0.415885	0.415291	0.434245	0.451948	0.372567	0.364626	0.36084	0.36522
3925-5	0.342564	0.423111	0.418104	0.437566	0.408563	0.410949	0.425576	0.424237	0.430829	0.445879	0.375426	0.366587	0.358705	0.364625	0.115411
3926A-2	0.37762	0.445941	0.445111	0.446895	0.397114	0.39761	0.424632	0.420262	0.444307	0.447006	0.343411	0.339506	0.328847	0.325483	0.241836	0.204872
3926-3	0.368344	0.443553	0.442249	0.440698	0.405826	0.407486	0.426319	0.421646	0.454718	0.459826	0.36242	0.363659	0.343695	0.345173	0.238852	0.205137	0.074541
3928A-1	0.375071	0.439661	0.41758	0.409706	0.379964	0.382175	0.372502	0.370849	0.459154	0.473299	0.374795	0.368265	0.36059	0.364467	0.189132	0.192113	0.200041	0.19745
3928-4	0.379029	0.445785	0.424981	0.42247	0.387472	0.389346	0.362992	0.359264	0.453317	0.461773	0.363726	0.357346	0.340017	0.340659	0.19853	0.199161	0.167056	0.169872	0.107535
3821A-1	0.38675	0.457983	0.382694	0.359131	0.429415	0.427297	0.403805	0.40844	0.373277	0.367565	0.24061	0.211164	0.247462	0.254759	0.363261	0.370629	0.369002	0.383505	0.374491	0.3724
3821-1	0.387407	0.466651	0.377184	0.327963	0.419427	0.416699	0.399824	0.403988	0.3736	0.370082	0.24096	0.216309	0.234107	0.23911	0.360694	0.381371	0.374607	0.387196	0.360528	0.358553	0.093885
3823A-3	0.387746	0.492649	0.35154	0.33245	0.421762	0.419424	0.397095	0.397804	0.339479	0.348044	0.195735	0.19106	0.199192	0.204605	0.37541	0.371035	0.345907	0.360014	0.382269	0.358287	0.242285	0.228226
3823-6	0.378724	0.480958	0.356603	0.345064	0.441048	0.43835	0.395021	0.395684	0.337592	0.342184	0.20556	0.198833	0.185238	0.190985	0.370929	0.368446	0.355859	0.360162	0.372855	0.354063	0.224202	0.217823	0.11413
3824A-1	0.397525	0.475299	0.334152	0.303372	0.393285	0.390369	0.363353	0.365613	0.386417	0.382544	0.241324	0.233081	0.250267	0.254803	0.368167	0.382397	0.383557	0.399063	0.387682	0.36032	0.184032	0.176372	0.226831	0.23406
3824-5	0.392233	0.470553	0.345549	0.30699	0.403533	0.400933	0.371948	0.373638	0.377434	0.373211	0.24502	0.239806	0.252434	0.252542	0.374602	0.387561	0.381429	0.395042	0.397012	0.372474	0.180687	0.168914	0.236732	0.238026	0.078072
3991A-1	0.440532	0.479384	0.409513	0.409947	0.440035	0.441384	0.415846	0.41325	0.141784	0.125263	0.374224	0.379634	0.359245	0.358637	0.455569	0.427982	0.411408	0.422934	0.46018	0.442912	0.388825	0.383037	0.361113	0.354464	0.381575	0.372393
3991-6	0.437981	0.483976	0.408066	0.410559	0.444515	0.446233	0.412656	0.411	0.1303	0.110544	0.373119	0.37953	0.365503	0.362317	0.452377	0.427294	0.409978	0.422643	0.462404	0.442973	0.388047	0.382253	0.361869	0.358074	0.380437	0.368756	0.073451
The yellow filler is the genetic distance between different heterozygous females inducing different breeding singletons in the F2 generation population
`3150-1
`3125-12
4508A-1
`4211-5
`4212-3
杂1732
大网2003东（20-2386）
`4233A-1
`4233-5
4232A-1
`4232-1
3987A-1
`3987-5
3852A-1
`3852-6
3857A-1
`3857-3
3925A-1
`3925-5
3926A-2
`3926-3
3928A-1
`3928-4
3821A-1
`3821-1
3823A-3
`3823-6
3824A-1
`3824-5
3991A-1
`3991-6
