# Supplementary material for: Rapid and Synchronous Breeding of Cytoplasmic Male Sterile and Maintainer Line Through Mitochondrial DNA Rearrangement Using Doubled Haploid Inducer in Brassica napus
Source: Front Plant Sci. 2022 Apr 26;13:871006. doi: 10.3389/fpls.2022.871006 (PMC9087798; doi:10.3389/fpls.2022.871006)
Supplement: Supplementary file 3 [file Table_4.XLSX]

## Sheet: Sheet1
	Investigation on induced F2 generation fertility segregation
	Material number	Cytoplasmic type	Number of fertile plants	Number of sterile plants	Sterile plant rate%
	4233	pol	25	10	28.5714
	4232	pol	25	13	34.2105
	3987	pol	38	12	24
	3852	pol	45	16	26.2295
	3857	pol	34	8	19.0476
	3925	pol	42	9	17.6471
	3926	pol	39	7	15.2174
	3928	pol	43	12	21.8182
	3821	ogu	32	7	17.9487
	3823	oug	26	9	25.7143
	3824	ogu	23	11	32.3529
	3991	ogu	37	12	24.4898
